# Supplementary material for: Deeper insight into chronic kidney disease-related atherosclerosis: comparative proteomic studies of blood plasma using 2DE and mass spectrometry
Source: J Transl Med. 2015 Jan 27;13:20. doi: 10.1186/s12967-014-0378-8 (PMC4316657; doi:10.1186/s12967-014-0378-8)
Supplement: Additional file 1: — Details of SRM analysis. Protein-derived peptides, transitions and retention times selected from LC-MS/MS spectra for SRM verification of the differential abundance levels of TTR, ITIH4, APOB, A2M, APOA1, CFB, α-1 m, FGG, HP and APOA4. [file 12967_2014_378_MOESM1_ESM.xls]

## Sheet: Arkusz1
Proteins	Peptides	Transitions precursor ion parent mass- > fragment mass [m/z]	Retention time
FGG	K.AIQLTYNPDESSKPNMIDAATLK.S	840.73 - > 997.8	77.3
	K.YEASILTHDSSIR.Y	498.0 - > 600.5	62.5
HP	K.SCAVAEYGVYVK.V	673.4 - > 928.5	65.0
	K.VTSIQDWVQK.T	602.4 - > 803.4	69.9
alpha-1m	R.ETLLQDFR.V	511.3 - > 565.5	75.5
	K.GVCEETSGAYEK	658.6 - > 764.8	77.7
APOA4	K.SLAELGGHLDQQVEEFR.R	643.4 - > 580.4	80.3
	K.SELTQQLNALFQDK.L	817.9 - > 537.6	93.7
A2M	K.YGAATFTR.T	443.73 - > 434.6	59.2
	R.VGFYESDVMGR.G	630.3 - > 664.2	78.2
APOA1	R.DYVSQFEGSALGK.Q	700.83 - > 1023.5	84.1
	K.VQPYLDDFQK.K	626.82 - > 1025.5	85.7
APOB	R.VPSYTLILPSLELPVLHVPR.N	748.8 - > 817.4	101
	R.EDRALVDTLK.F	579.8 - > 459.4	53.8
CFB	R.AIHCPRPHDFENGEYWPR.S	571.04 - > 586.4	76.3
	R.TCQVNGR.W	834.4 - > 822.8	78.3
TTR	R.YTIAALLSPYSYSTTAVVTNPK.E	1180.1 - > 1527.9	50.5
	K.AADDTWEPFASGK.T	697.2 - > 606.45	56.8
ITIH4	K.AEAQAQYSAAVAK.G	1307.6 - > 908.4	23.9
