# Supplementary material for: Deeper insight into chronic kidney disease-related atherosclerosis: comparative proteomic studies of blood plasma using 2DE and mass spectrometry
Source: J Transl Med. 2015 Jan 27;13:20. doi: 10.1186/s12967-014-0378-8 (PMC4316657; doi:10.1186/s12967-014-0378-8)
Supplement: Additional file 2: — Proteins identified in the plasma of HVs, CKD and CVD patients. Table S1. A. Proteins identified in the LAP fraction of the plasma of CKD and CVD patients after MARS Hu7 depletion. Spots corresponding to the particular numbers are shown in Figure 1A. RMS - root mean square value indicating on deviation from predicted mass. B, C. GO distribution of CKD/CVD plasma proteome in term of biological process (A) and molecular function (B). Table S2. Proteins identified in the HAP fraction of the plasma of CKD and CVD patients after MARS Hu7 depletion. Spots corresponding to the particular numbers are shown in Figure 1B. RMS - root mean square value indicating on deviation from predicted mass. Table S3. Results of analysis of the LMWP fraction. A. An analysis of the obtained MS spectra performed with ClinProTools 2.2 revealed the presence of 36 differentially expressed molecules with p values below 0.01. Three components were identified by fragmentation in MS/MS mode: transmembrane and coiled-coil domain-containing protein (C6orf129), putative uncharacterized protein and complement factor 4 (C4A13). Index - number of component; Mass - molecular mass of components; DAve - difference between the maximal and the minimal average peak area/intensity of all classes; PTTA - p value of t-test; CKD5, CVD, HV, CKD1-2 - peak area/intensity of given component. B. MALDI-TOF/TOF fragmentation spectrum of peptide fragment NGFKSHALQLNNRQIR, representing the C4A13 protein; the y series ions reflected the amino acid sequence. [file 12967_2014_378_MOESM2_ESM.xls]

## Sheet: Table S1
A	Proteins identified by MS/MS from 2DE gels of LAPs fraction after MARS depletion
Spot no.	Protein identification	Accession (SwissProt/NCBI)	Sequence coverage (%)	Score	Peptides	Theoretical MW pI		RMS (Da)	RMS (ppm)		GO distribution of CKD/CVD plasma proteome. (B) biological process (C) molecular function.
1	Fibrinogen b chain	FIBB_HUMAN	55	1998.8	26	55.9	9.3	0.0934	46.74		B
2	Haptoglobin	HPT_HUMAN	47.8	1546.7	19	45.2	6.1	0.0760	41.56
3	alpha-1-microglobulin/protein AMBP fragment	AMBP_HUMAN	28.1	575	6	39	5.9	0.0717	37.98
4	Apolipoprotein E	APOE_HUMAN	8.5	974	3	36.1	5.5	0.0781	42.76
5	Complement factor B	CFAB_HUMAN	15.8	549.3	6	85.5	6.7	0.0500	35.06
6	Apolipoprotein A-IV	APOA4_HUMAN	58.3	1732.8	25	45.4	5.2	0.0837	45.10
7	Alpha-2-HS-glycoprotein	FETUA_HUMAN	19.1	383.6	5	39.3	5.4	0.0921	41.20
8	Alpha-1-B-glycoprotein	A1BG_HUMAN	22.4	611.8	8	54.2	5.5	0.09039	45.45
9	serum amyloid P-component	SAMP_HUMAN	23.3	278	4	25.4	6.10	0.0463	32.86
10	apolipoprotein A-I precursor	APOA1_HUMAN	52.4	1185	16	30.8	5.5	0.0762	39.12
11	Retinol-binding protein 4	RET4_HUMAN	30.3	325.9	4	23.0	5.7	0.0483	32.25
12	Ig kappa chain C region	IGKC_HUMAN	80	432.1	5	11.6	5.5	0.0642	44.35
13	Serotransferrin	TRFE_HUMAN	35.7	2021.2	27	77.2	7.0	0.0935	48.84
14	Alpha-1-antitrypsin	A1AT_HUMAN	29.4	452.3	6	46.7	5.3	0.0902	44.00
15	Complement C1s subcomponent	C1S_HUMAN	37.8	1998	22	76.6	4.7	0.0500	33.46
16	Afamin	AFAM_HUMAN	13	287	4	70.9	5.64	0.0514	37.06
17	Alpha-1-antichymotrypsin	AACT_HUMAN	44.9	1521	18	47.6	5.2	0.0680	42.86
18	Fibrinogen gamma chain precursor	FIBG_HUMAN	73.1	3021.6	33	51.5	5.3	0.0640	38.24
19	Serum albumin precursor	ALBU_HUMAN	61.3	4015.9	41	69.3	5.9	0.0703	44.58
20	Ceruloplasmin	CERU_HUMAN	28.3	1451.9	16	122.1	5.4	0.0916	36.30
21	Vitamin D-binding protein	VTDB_HUMAN	47	1001	17	52.9	5.30	0.0741	29.70
22	Antithrombin III	ANT3_HUMAN	30.2	678.9	10	52.6	6.3	0.0980	46.02
23	Complement C4A precursor	CO4A_HUMAN	24.8	2010.8	26	194.2	6.65	0.0960	45.69
24	Prothrombin	THRB_HUMAN	28.6	811.9	11	70.0	5.6	0.0486	33.91		C
25	Complement factor I	CFAI_HUMAN	12	598	8	37.9	5.03	0.0866	39.16
26	Beta-2-glycoprotein 1 precursor	APOH_HUMAN	23.8	377.7	3	38.3	9.5	0.0443	29.67
27	Inter-alpha-trypsin inhibitor heavy chain H1	ITIH1_HUMAN	10.6	368.3	5	101.3	6.3	0.0409	29.32
28	Complement factor H	CFAH_HUMAN	16.5	921.8	14	139.0	6.2	0.0809	40.52
29	Transthyretin	TTHY_HUMAN	71.6	1498.7	9	35.3	5.5	0.0700	46.34
30	Complement component C9	CO9_HUMAN	21.6	842.6	10	63.1	5.3	0.0690	40.72
31	Complement C5 precursor (fragment)	CO5_HUMAN	9.4	796.5	9	188.2	6.1	0.0942	42.08
32	Alpha-2-macroglobulin	A2MG_HUMAN	35.2	2442.1	32	163.2	6.00	0.0945	49.10
33	Serum paraoxonase/arylesterase	PON1_HUMAN	7	149	3	39.7	5.08	0.0820	40.01
34	Complement C4B precursor	CO4B_HUMAN	26.9	1898.7	20	192.7	6.89	0.0664	37.20
35	Ig gamma-1 chain C region	IGHG1_HUMAN	55.9	1321.8	12	36.1	8.4	0.0364	27.26
36	Ig kappa chain	KV402_HUMAN	52.2	272.2	2	12.6	4.7	0.0949	47.88
37	Zinc-alpha-2-glycoprotein	ZA2G_HUMAN	22	474	8	34.2	5.71	0.0376	21.24
38	Leucine-rich alpha-2-glycoprotein	A2GL_HUMAN	21.6	255.1	4	38.2	6.5	0.0907	46.49
39	Complement C3 (fragment)	CO3_HUMAN	40	3041	50	187	6.02	0.0265	10.76
40	Fibrinogen alpha	FIBA_HUMAN	25.9	1621.3	19	94.9	5.7	0.0679	41.11
41	Ig gamma-2 chain C region	IGHG2_HUMAN	37.1	739	3	35.9	8.8	0.0960	40.25
42	CD 5 antigen-like	CD5L_HUMAN	14	311	5	39.6	5.28	0.0818	41.78
43	Alpha-2-antiplasmin	A2AP_HUMAN	20	610.4	7	54.5	5.9	0.0784	34.57
44	Gelsolin	GELS_HUMAN	12.5	356.0	5	85.6	5.9	0.0627	40.56
45	Pigment epithelium-derived factor	PEDF_HUMAN	13	305	6	46.4	5.97	0.0496	34.83
46	Inter-alpha-trypsin inhibitor heavy chain H2	ITIH2_HUMAN	23.9	1598.8	22	106.4	6.4	0.0543	26.80
47	Hemopexin	HEMO_HUMAN	48.5	1674.1	17	51.6	6.6	0.0850	44.62
48	Complement C6	CO6_HUMAN	5	122.9	2	108	6.36	0.0898	43.48
49	Lumican	LUM_HUMAN	23.4	474	7	38.4	6.2	0.0723	42.55
50	Phosphatidylinositol-glycan-specific phospholipase	PHLD_HUMAN	6.3	140.7	2	92.3	5.9	0.0133	5.82
51	Apolipoprotein B-100 fragment	APOB_HUMAN	30.3	2132	30	515.3	6.6	0.0949	49.97
52	Vitronectin	VTNC_HUMAN	29.1	1036.8	13	54.3	5.5	0.0490	43.13
53	Fibronectin fragment	FINC_HUMAN	7	978.5	11	262.5	5.4	0.0056	2.47
54	Ig mu chain C region	IGHM_HUMAN	34.1	927.4	12	41.3	6.4	0.0908	44.73
55	Plasminogen	PLMN_HUMAN	29.9	1158.9	18	90.5	7.3	0.0173	10.13
56	Plasma protease C1 inhibitor	IC1_HUMAN	17.2	318.9	4	55.1	6.1	0.0884	29.23
57	Kininogen-1	KNG1_HUMAN	30.9	1700	20	71.9	6.4	0.0749	44.18
58	Complement component C7	CO7_HUMAN	7.8	249.9	3	93.5	6.1	0.0002	0.09
59	Clusterin	CLUS_HUMAN	35.5	1364.7	15	53	5.89	0.0398	23.45
60	Complement C1r subcomponent	C1R_HUMAN	11.9	298.6	5	80.1	5.8	0.0424	23.96
61	C4b-binding protein alpha chain	C4BPA_HUMAN	11.2	216.8	4	67.0	7.9	0.0602	45.82
62	Histidine-rich glycoprotein	HRG_HUMAN	24.4	784.3	10	59.5	7.2	0.0100	4.30
63	Apolipoprotein C-III	APOC3_HUMAN	27.3	196.2	2	10.8	5.1	0.0197	10.19
64	N-acetylmuramoyl-L-alanine amidase	PGRP2_HUMAN	11.6	187.5	3	62.2	8.0	0.0459	29.99
65	Ig heavy chain V-III region HIL	HV310_HUMAN	13.2	182.2	2	13.6	9.9	0.0503	49.18
66	Apolipoprotein L1	APOL1_HUMAN	3.8	144.3	2	43.9	5.5	0.0676	33.69
67	Putative TRAF4-associated factor 1	T4AF1_HUMAN	4.1	117.9	2	35.4	5.9	0.147	42.24
68	Ankyrin repeat domain-containing protein 50	ANR50_HUMAN	4.1	101.9	4	155.8	6.1	0.0757	47.76
69	Zinc finger and BTB domain-containing protein 34	ZBT34_HUMAN	7.6	144.3	2	55.5	6.0	0.0484	35.20
70	Inter-alpha-trypsin inhibitor heavy chain H3	ITIH3_HUMAN	15.6	341.9	10	99.8	5.4	0.0537	35.45
71	Tumor necrosis factor. alpha-induced protein 3	TNAP3_HUMAN	5.4	123.9	2	89.6	9.8	0.0850	36.98
72	Lymphoid-restricted membrane protein	LRMP_HUMAN	2.1	131	2	62.7	5.62	0.0729	31.49
73	Cortykosteroid binding globulin	CBG_HUMAN	16.5	341	5	45.1	5.6	0.1113	43.30
74	Complement factor H-related protein 1	FHR1_HUMAN	9	175	3	38.7	7.38	0.0315	22.69
75	Complement C4B fragment	CO4B_HUMAN	15.2	689.1	16	39.1	6.41	0.0473	27.12
76	C4A3	gi|40737478	10	209.8	4	58.9	5.61	0.0737	38.25
77	Vitamin K-dependent protein	PROS_HUMAN	17.2	586.6	11	75.1	5.4	0.0697	48.15
78	Inter-alpha-trypsin inhibitor heavy chain H4	ITIH4_HUMAN	33.7	1496.5	25	103.3	6.5	0.0418	32.72
79	Carboxypeptidase N subunit 2	CPN2_HUMAN	9.5	219.7	3	60.6	5.6	0.0988	47.35
80	Cadherin	CADH5_HUMAN	5.4	203.1	4	87.5	5.1	0.0378	27.44
81	Receptor-interacting serine/threonine-protein kinase 4	RIPK4_HUMAN	7.8	164.9	4	91.6	6.7	0.0767	43.75
82	Alpha-1-acid glycoprotein 2	A1AG2_HUMAN	31.3	421.2	5	23.6	4.9	0.0171	10.95
83	Pregnancy zone protein	PZP_HUMAN	7.2	324.2	3	163.8	5.9	0.0282	11.89
84	Alpha-1-acid glycoprotein 1	A1AG1_HUMAN	18.9	350.5	3	23.5	4.8	0.0603	31.95
85	Angiotensynogen	ANGT_HUMAN	14.5	249.7	3	53.1	5.9	0.0551	22.05
86	Complement component C8 alpha chain	CO8A_HUMAN	5.3	131.4	3	65.1	6.1	0.134	49.43
87	Complement C2	CO2_HUMAN	4.0	123.6	2	83.2	7.9	0.0967	47.94
88	Cholinesterase	CHLE_HUMAN	6.9	107.9	2	68.4	7.8	0.0310	26.16
89	Ficolin-3	FCN3_HUMAN	6.7	98.9	2	32.9	6.2	0.0012	0.58
90	Vacuolar protein sorting-associated protein (fragment)	VP13A_HUMAN	1.1	141.1	2	360	5.9	0.0173	12.33
91	Protocadherin Fat 4 (fragment)	FAT4_HUMAN	1.2	157.2	2	542.4	4.6	0.0477	30.25
92	Desmoglein-4	DSG4_HUMAN	2.5	129.9	2	113.8	4.3	0.0426	23.13
93	Nuclear receptor corepressor 1	NCOR1_HUMAN	1.5	189	2	270.0	6.7	0.0368	22.12
94	Haptoglobin-related protein	HPTR_HUMAN	20.4	299.4	10	39	6.7	0.0757	40.08

## Sheet: Table S2
Proteins identified by MS/MS from 2DE gels of HAPs fraction after MARS depletion
Spot no.	Protein ID	Accession (SwissProt/NCBI)	Sequence coverage (%)	Score	Peptides	Theoretical MW pI		RMS (Da)	RMS (ppm)
1	Fibrinogen b chain	FIBB_HUMAN	45.2	1920	23	55.9	9.3	0.0982	37.12
2	Haptoglobin	HPT_HUMAN	10.4	1276.1	14	45.2	6.1	0.0467	27.13
3	Alpha-1-microglobulin/protein AMBP fragment	AMBP_HUMAN	15.3	158.3	3	39	5.9	0.0738	42.40
4	Apolipoprotein E	APOE_HUMAN	7.8	744.1	2	36.1	5.5	0.0826	48.68
10	Apolipoprotein A-I	APOA1_HUMAN	31	978	10	30.8	5.5	0.0857	46.55
12	Ig kappa chain C region	IGKC_HUMAN	43.6	484.4	5	11.6	5.5	0.0613	35.41
13	Serotransferrin	TRFE_HUMAN	54.4	3110	41	77.2	7.0	0.0385	24.16
14	Alpha-1-antitrypsin	A1AT_HUMAN	47.8	1545	18	46.7	5.3	0.0705	29.91
18	Fibrinogen gamma chain precursor	FIBG_HUMAN	33.6	1184	14	51.5	5.3	0.0867	41.33
19	Serum albumin precursor	ALBU_HUMAN	83.3	10832.2	115	69.3	5.9	0.0471	31.29
20	Ceruroplasmin	CERU_HUMAN	15.1	753.4	8	122.1	5.4	0.0935	48.30
23	Complement C4A precursor	CO4A_HUMAN	12.7	741.5	13	194.2	6.65	0.0480	40.57
32	Alpha-2-macroglobulin	A2MG_HUMAN	18.9	1647	17	163.2	6.00	0.0981	44.57
34	Complement C4B precursor	CO4B_HUMAN	10.6	767	9	192.7	6.89	0.0119	7.01
35	Ig gamma-2 chain C region	IGHG1_HUMAN	16.5	673	6	36.1	8.4	0.0005	0.41
41	Ig gamma-2 chain C region	IGHG2_HUMAN	23.9	448	4	35.9	8.8	0.0280	24.01
42	CD 5 antigen-like	CD5L_HUMAN	9.1	188	3	39.6	5.28	0.0737	39.52
55	Plasminogen	PLMN_HUMAN	20.6	426	7	90.5	7.3	0.0727	39.06
59	Clusterin	CLUS_HUMAN	5.6	173.5	3	53	5.89	0.0936	46.98
72	Lymphoid-restricted membrane protein	LRMP_HUMAN	2	199.7	2	62.7	5.62	0.0036	3.78
82	Alpha-1-acid glycoprotein 2	A1AG2_HUMAN	29.7	411.9	4	23.6	4.9	0.0310	19.05
84	Alpha-1-acid glycoprotein 1	A1AG1_HUMAN	15.2	311.8	2	23.5	4.8	0.0087	6.72
90	Vacuolar protein sorting-associated protein (fragment)	VP13A_HUMAN	1.3	187.3	2	360	5.9	0.0520	41.46
94	Haptoglobin-related protein	HPTR_HUMAN	11.2	441.8	4	39	6.7	0.0900	33.03

## Sheet: Table S3
A	Proteins/peptides up- or down-regulated in LMWPs fraction after MARS depletion												B
Index	Mass	DAve	PTTA	CKD5	CKD1-2	CVD	HV	Identified molecule	Accesion	Sequence	MADLI score		MALDI-TOF/TOF fragmentation spectrum of peptide fragment NGFKSHALQLNNRQIR, representing the C4A13 protein; the y series ions reflected the amino acid sequence.
1	2330.64	3.11	0.00048	1.29	4.03	4.41	2.97
2	2342.52	9.32	0.00000139	11.37	4.62	6.99	2.04
3	2472.03	13.29	< 0.000001	3.05	10.15	16.34	5
4	2679.47	51.00	0.000654	57.11	36.28	35.13	6.11	Complement C4-A OS HomoSapiens	CO4A_Human	YVSHFETEGPHVLLYFDSVPTSR
5	2781.95	8.69	0.000943	10.6	6.31	5.32	1.92
6	2826.69	9.31	0.000211	2.14	3.96	4.1	11.46
7	2902.66	8.79	0.00168	4	8.24	8.98	12.8
8	3057.7	62.52	0.00000914	15.78	35.01	37.93	78.3
10	3138.26	9.36	0.00000994	2.19	5.46	7.67	11.54
11	3256.18	3.37	0.00226	2.53	2.52	5.89	2.92
12	3265.12	5.27	0.0000266	2.02	3.75	4.47	7.3
13	3301.43	2.12	0.00166	2.25	4.37	4.12	3.22
14	3863.64	3.01	0.000211	1.79	3.64	3.72	4.8
15	3925.91	2.51	0.000455	4.34	3.97	4.85	2.34
16	4101.92	2.5	0.00000812	3.92	2.6	2.47	1.42
17	4178.11	11.93	0.000207	14.45	5.82	3.73	2.51
18	4417.55	8.5	0.00000328	11.59	5.61	6.2	3.09
19	4442.39	7.32	0.00353	7.01	11.77	10.87	4.46
20	1896.36	41.16	0.00000142	50.85	36.38	37.01	5.85	Complement C4-A OS HomoSapiens	CO4A_Human	NGFKSHALQLNNRQIR	129
21	4796.95	3.32	0.00000895	5.01	2.24	2.32	1.68
22	4872.9	2.71	0.00000142	3.69	1.29	1.1	0.98
23	4937.06	2.47	0.0000104	3.38	1.46	1.48	0.91	Putative uncharacterized protein LOC100129027 OS=Homo sapiens PE=5 SV=1	YK026_HUMAN	LQPQQASPGASSFLTCPELGVMYLKLVLGQMVQAVRRDSGLQPFGS	231
24	4916.48	4.47	0.00000109	5.41	1.32	1.25	0.94
25	4962.39	4.04	0.00000812	6.2	2.16	2.25	2.72	Transmembrane and coiled-coil domain-containing protein OS=Homo sapiens GN=C6orf129 PE=2 SV=2	C6orf129	SRLHSRELSPEARRSLEKEKNSLMNKASNYEKELKFLRQEN	215
26	4966.38	26.44	0.00000328	34.82	14.86	8.38	26.9
27	5105.24	2.22	0.000943	0.18	2.4	1.65	1.84
28	5164.14	8.78	0.0000237	5.26	11.42	13.7	14.03
29	5206.6	2.51	0.00000855	3.43	1.19	0.93	0.96
30	5264.47	5.46	0.00000328	6.29	1.57	1.37	0.83
31	5504.07	2.05	0.0000317	2.23	1.15	1.24	0.18
32	5868.67	2.39	0.00161	3.05	0.94	0.94	0.66
33	5910.27	6.36	0.000211	2.82	8.94	9.18	3.4
34	6246.43	10.9	0.0000174	11.83	1.74	1.9	0.92
35	7466.12	2.21	0.000207	2.69	0.7	0.56	0.48
36	8612.57	2.21	0.00349	0.72	2.62	2.52	0.41
Index - number of component
Mass - molecular mass of components
DAve -difference between the maximal and the minimal average peak area/intensity of all classes;
PTTA - P value of t-test
CKD5, CVD, HV, CKD1-2 - peak area/intensity of given component
